# Supplementary material for: Citrus limon-derived nanovesicles inhibit cancer cell proliferation and suppress CML xenograft growth by inducing TRAIL-mediated cell death
Source: Oncotarget. 2015 May 18;6(23):19514–27. doi: 10.18632/oncotarget.4004 (PMC4637302; doi:10.18632/oncotarget.4004)
Supplement: Supplementary file 2 [file oncotarget-06-19514-s002.xlsx]

## Sheet: Supplementary Table 1
SUPPLEMENTARY TABLE 1 - List of Citrus limon L. - derived nanovesicles proteins identified by Mass Spectrometry
	UniProt - Citrus Database			KEGG ORTHOLOGY (KO) Database
#	AC	Protein Name/Gene Name (+) Peptide sequence	Number of peptides	AC	Molecular function	Proteomic approach	Reported in ExoCarta
1	V4RZF3	1,2-dihydroxy-3-keto-5-methylthiopentene dioxygenase/CICLE_v10005931mg	7	K08967	1,2-dihydroxy-3-keto-5-methylthiopentene dioxygenase	LC-MS/MS	N
		EFVSLDQLSELGVLSWR
		FTLDTDNYIK
		GYSYMDFCEVCPEKLPNYEEK
		IKNFFEEHLHTDEEIR
		KGGMIVLPAGCYHR
		LDADNYETDEELKK
		NFFEEHLHTDEEIR
2	V4U8J1	3-phosphoshikimate 1-carboxyvinyltransferase/CICLE_v10019734mg	1	K00800	3-phosphoshikimate 1-carboxyvinyltransferase	LC-MS/MS	N
		VAAIDTYDDHR
3	V4SPM1	40S ribosomal protein S12/CICLE_v10026727mg	2	K02951	small subunit ribosomal protein S12e	LC-MS/MS	Y
		HAAQLCVLAEDCNQPDYVK
		TLGEWAGLCK
4	V4SF69	40S ribosomal protein S24/CICLE_v10002819mg	1	K02974	small subunit ribosomal protein S24e	LC-MS/MS	Y
		STGFGLIYDSVDSAK
5	V4SWJ0	40S ribosomal protein S3a/CICLE_v10012508mg	11	K02984	small subunit ribosomal protein S3Ae	GeLC-MS/MS and LC-MS/MS	Y
		AADPFAK
		ATSSIYPLQNVFIR
		EIMVAQAASCDLK
		FIAEVIGR
		LFCIGFTK
		LMEVHGDYSEDVGVK
		LPNQVK
		NVLTNFWGMNFTTDKLR
		TCYAQTSQIR
		TTDNFTLR
		VFEVSLGDLLNEEEHAYR
6	V4RJX1	40S ribosomal protein S6/CICLE_v10005711mg	5	K02991	small subunit ribosomal protein S6e	LC-MS/MS	Y
		KGEHDLPGLTDTEKPR
		KLEIDDDQKLR
		LSAASKPSTAAA
		LVTPLTLQR
		QGVLTPGR
7	V4UI07	40S ribosomal protein S8/CICLE_v10009415mg	6	K02995	small subunit ribosomal protein S8e	LC-MS/MS	Y
		ADGYILEGK
		ILDVVYNASNNELVR
		KEGEEGEAPATEEAK
		KEGEEGEAPATEEAKK
		LLACIASR
		TLDPHIEEQFGSGR
8	V4UKV6	40S ribosomal protein SA/CICLE_v10026113mg	7	K02998	small subunit ribosomal protein SAe	GeLC-MS/MS and LC-MS/MS	Y
		HTPGTFTNQMQTSFNEPR
		LLILTDPR
		NDGIYIINLGK
		TDHQPIKEAALGNIPTIAFCDTDSPMR
		VIVAIENPGDIIVQ
		VIVAIENPGDIIVQSARPYGQR
		YVDIGIPANNK
9	V4TYP5	60S ribosomal protein L13/CICLE_v10022283mg	2	K02873	large subunit ribosomal protein L13e	LC-MS/MS	Y
		IERVNER
		SLEGLQSNVQR
10	V4W9F6	60S ribosomal protein L18a/CICLE_v10016900mg	9	K02882	large subunit ribosomal protein L18Ae	GeLC-MS/MS and LC-MS/MS	Y
		ALPTESDEHPK
		FHQYQVVGR
		FWYFLR
		LWATNEVR
		NYGIWLR
		SNGQMLAINEIFEK
		SPCIQIIK
		TATIPAK
		VRSPCIQIIK
11	V4T3P3	6-phosphogluconate dehydrogenase, decarboxylating/CICLE_v10011597mg	37	K00033	6-phosphogluconate dehydrogenase	GeLC-MS/MS and LC-MS/MS	N
		AGAPVDETIK
		AMAELGLLYLGMGVSGGEEGAR
		AVFLDR
		AYDRNADLANLLVDPEFAK
		DPESFVNSIQKPR
		DYFGAHTYER
		EGDLPLFGFR
		EGDLPLFGFRDPESFVNSIQKPR
		EKAMAELGLLYLGMGVSGGEEGAR
		ERLPANLVQ
		ERLPANLVQAQR
		FLSGLKE
		FLSGLKEER
		GDCIIDGGNEWYENTER
		GDCIIDGGNEWYENTERR
		GDGYLVDK
		GFPISVYNR
		HGPSLMPGGSFEAYK
		ICSYAQGMNLIR
		IDMEGSFHTEWFK
		IGLAGLAVMGQNLALNIAEK
		LGELARIWK
		LIDDVR
		LPANLVQAQR
		LVDKVLDK
		MIHNGIEYGDMQLIAEAYDVLK
		NADLANLLVDPEFAK
		SGGFGVQSNQAVDK
		SGGFGVQSNQAVDKQK
		SIEKGWDLK
		TLSAYMEK
		TTSKVDETVER
		VAAQVPDSGPCVTYVGK
		VDETVER
		VIIMLVK
		WTVQQAADLSVAAPTIASSLDAR
		YIEDILLK
12	K9JG59	Abscisic acid stress ripening-related protein	6	not found		GeLC-MS/MS and LC-MS/MS	N
		HKIEEEIAAAAAVGSGGFAFHEHHEK
		HLEHLGELGTAGAGAFALLEK
		KEEEFDYKK
		KEEEFDYKKEEK
		RPSETESGDYGR
		RRPSETESGDYGR
13	V4VL73	Acyl-coenzyme A oxidase/CICLE_v10019196mg	8	K00232	acyl-CoA oxidase	LC-MS/MS	Y
		AEDWLNPSAILEAFEAR
		LQANDFSTLPEAHACTAGLK
		LSEEEASMLR
		QASLANEQLR
		SLTTTATADGIEECRK
		VSTHAVVYAR
		WLPLAYK
		YVQSNVPR
14	V4RJK9	Adenosylhomocysteinase/CICLE_v10004852mg	41	K01251	adenosylhomocysteinase	GeLC-MS/MS and LC-MS/MS	Y
		AEEIYEK
		AEFGPSQPFK
		AEFGPSQPFKGAK
		ALDWGPGGGPDLIVDDGGDATLLIHEGVK
		ALDWGPGGGPDLIVDDGGDATLLIHEGVKAEEIYEK
		ATDVMIAGK
		DIIMVDHMKK
		DLSQADFGR
		DSASVFAWK
		EQADYISVSADGPYKPLH
		EQADYISVSADGPYKPLHYR
		EQADYISVSADGPYKPLHYRY
		FDNLYGCR
		GETLQEYWWCTEK
		HSLPDGLMR
		ITIKPQTDR
		ITIKPQTDRWVFPETNSGIIVLAEGR
		KVYVLPK
		LEIELAEVEMPGLMACR
		LFPAINVNDSVTK
		LPDPASTDNAEFQIVLTIIR
		LTKEQADYISVSADGPYKPLHYR
		LVGVSEETTTGVK
		LVGVSEETTTGVKR
		LYQMQENGTLLFPAINVNDSVTK
		NIGHFDNEIDVLGLETYPGVKR
		NNAIVCNIGHFDNEIDVLGLETYPGVK
		NNAIVCNIGHFDNEIDVLGLETYPGVKR
		RITIKPQTDR
		RLVGVSEETTTGVK
		SGIIVLAEGR
		SKFDNLYGCR
		VAALHLGK
		VAVVCGYGDVGK
		VAVVCGYGDVGKGCAAALK
		VKDLSQADFGR
		VSEETTTGVK
		VSEETTTGVKR
		VYVLPK
		WCSCNIFSTQDHAAAAIAR
		WVFPETNSGIIVLAEGR
15	V4RPZ5	Adenylyl cyclase-associated protein/CICLE_v10028340mg	13	K17261	adenylyl cyclase-associated protein	GeLC-MS/MS and LC-MS/MS	N
		AYDDLMSQYLGR
		ELYLPGLR
		IGGQVLDATK
		ILVEYR
		IVEQAFSAQK
		LEAAVSR
		LEAISVR
		LELQMGRK
		NLVIDDCDAK
		RLEAAVSR
		SGVVAAGEKESR
		TSSPSFSK
		AYDDLMSQYLGR
16	V4V622	Aldehyde dehydrogenase/CICLE_v10000949mg	4	K00128	aldehyde dehydrogenase (NAD+)	GeLC-MS/MS	Y
		EPDIVDALR
		IAPTLLLDVPR
		LVGEYMDLSSIR
		SPVVFDSGINLK
17	F8WL79	Aminopeptidase/ORF12	4	not found		GeLC-MS/MS	Y
		EYFAVPYSLPK
		LDALLR
		LGYAIEK
		LNVNQTGFYR
18	V4TS28	Annexin/CICLE_v10021253mg	3	K17095	annexin A7/11	LC-MS/MS	Y
		AATEVICSR
		AFLLSLLGPK
		GWGCDTAVVIDILAHR
18	V4UBZ8	Aspartate aminotransferase/CICLE_v10008224mg	2	K00811	aspartate aminotransferase, chloroplastic	LC-MS/MS	N
		LAAALIER
		LNLGVGAYR
20	V4WD80	Aspartate aminotransferase/CICLE_v10008489mg	20	K14454	aspartate aminotransferase, cytoplasmic	GeLC-MS/MS and LC-MS/MS	N
		APEDPILGVTVAYNKDTSPVK
		EYHIYMTSDGR
		GLNFQGLLEDLR
		GTPGDWSHIIK
		ISMAGLSSK
		KAEQLLVNDQSR
		LILGADSPAIK
		LILGADSPAIKDNR
		LNLGVGAYR
		NMGLYGER
		QQLFDALSAR
		TEEGKPLVLNVVR
		VDPTLEQWEQIR
		VESQLK
		VFTLAGLSVK
		VGAEFLAR
		VGALSIVCK
		VKEYLPIVGLVDFNK
		VTTVQCLSGTGSLR
		YYDPATR
21	E5DK62	ATP synthase subunit alpha/atp1	4	not found		LC-MS/MS	Y
		EAFPGDVFYLHSR
		ELIIGDR
		TAIAIDTILNQK
		VVDALGVPIDGR
22	V4U6I5	ATP synthase subunit beta/CICLE_v10015332mg	9	K02133	F-type H+-transporting ATPase subunit beta	GeLC-MS/MS and LC-MS/MS	Y
		DAEGQDVLLFIDNIFR
		EGNDLYR
		FDEGLPPILTALEVVDHSVR
		FTQANSEVSALLGR
		IPSAVGYQPTLATDLGGLQER
		TREGNDLYR
		TVLIMELINNVAK
		VGLTGLTVAEHFR
		VVDLLAPYQR
23	V4WG97	Autophagy-related protein/CICLE_v10009926mg	6	K08341	GABA(A) receptor-associated protein	GeLC-MS/MS and LC-MS/MS	Y
		AIFIFVK
		EKYPDRIPVIVEK
		IPVIVEK
		IREKYPDR
		LEHPLER
		YPDRIPVIVEK
24	V4S9Q6	Beta-amylase/CICLE_v10004620mg	2	K01177	beta-amylase	LC-MS/MS	N
		ADLSVACR
		SHAPELTAGYYNTR
25	V4TP87	Carbonic anhydrase/CICLE_v10032517mg	17	K01673	carbonic anhydrase	GeLC-MS/MS and LC-MS/MS	Y
		ADLEAAGSR
		DIDPVER
		EAVNVSLGNLLTYPFVR
		ECNDLSFEEQCK
		ECNDLSFEEQCKNCEK
		FLVFACSDSR
		IKQITADLEAAGSR
		KYSGAGAAIEYAVLHLK
		NIANMVPPYDQK
		NPDLYGALAK
		QITADLEAAGSR
		TEKYEKNPDLYGALAK
		TGFIQFK
		VCPSHILNFQPGEAFMVR
		VENIVVIGHSCCGGIK
		YEKNPDLYGALAK
		YSGAGAAIEYAVLHLK
26	V4TFV8	Catalase/CICLE_v10000948mg	31	K03781	catalase	GeLC-MS/MS and LC-MS/MS	Y
		ACIEKENNFK
		ACIEKENNFKQPGER
		AGAPVWNDNHSLTVGSR
		ALCDPR
		APGVQTPVIVR
		DAIKFPDVIHAFKPNPK
		DEEVDYFPSR
		EGNWDLLGNSIPVFFIR
		EKACIEKENNFK
		FHWKPTCGVK
		FSTVIHER
		GFFECTHDISHLTCADLFR
		GPVLLEDYHLVEK
		GSNHSHATQDLYDSIAAGNYPEWK
		GVQTPVIVR
		HAERYPIPSDVITGR
		HMEGFGVQTFTLVNK
		IFAYGDTQR
		LGPNYLMLPVNAPK
		LLPSTTHNAPFMTTNAGAPVWNDNHSLTVGSR
		LNVRPSI
		LYIQTIDPDHEDQFDFDPLDVTK
		NNHYDGFMNFMHRDEEVDYFPSR
		SHIQEYWR
		SIWVSYWSQADR
		SRGPVLLEDYHLVEK
		SWAPDRQER
		VGGSNHSHATQDLYDSIAAGNYPEWK
		WWPEDIIPLQPVGR
		YPIPSDVITGR
		YPIPSDVITGRR
27	V4T8G9	Chorismate synthase/CICLE_v10031547mg	3	K01736	chorismate synthase	LC-MS/MS	N
		GRHDPCVVPR
		LEAELAK
		VRGDSVGGVVTCIVR
28	V4U5R5	Citrate synthase/CICLE_v10014944mg	8	K01647	citrate synthase	LC-MS/MS	Y
		AALSDEYFVK
		AMGFPTEFFPVLFAIPR
		APTIAAAAYLR
		GSLTVVDER
		KLYPNVDFYSGLIYR
		LYPNVDFYSGLIYR
		MLNEIGTVENIPEFIEGVK
		SSICYIDGDEGILR
29	V4V9V7	Clathrin heavy chain/CICLE_v10030488mg	96	K04646	clathrin heavy chain	GeLC-MS/MS and LC-MS/MS	Y
		AAEDADVYHDLVR
		ADDATQFLDVIR
		AGLYMR
		AGQTPPLLQYFGTLLTR
		AHMGIFTELGVLYAR
		ALQHYTELPDIK
		ALQHYTELPDIKR
		AQLPGTTQDHLQIFNIELK
		AVEFAFR
		DAMETASQSGDR
		DLLLVNLR
		DPTLAVVAYR
		DPTLAVVAYRR
		EAAELAAESPQGLLR
		EATAFLLDVLKPNLPEHGFLQTK
		EGLVSDAIESFIR
		ELGDLVK
		ESNFYDPEK
		ESNFYDPEKTK
		ETAPQNSVVIIDMNQPMQPLR
		EVCFACVDAEEFR
		FGFVPDLTHYLYTNNMLR
		FNLNVQAVNVLLDNIR
		FQELFAQTK
		FQSVPVQAGQTPPLLQYFGTLLTR
		GKLNAFESLELSR
		GLILSVR
		GNLPGAENLVVQR
		GNLQIIVQTAK
		GNMQLFSVDQQR
		GQCDDELINVTNK
		GQVLLATVNEATIVPFVSGQLNNLELAVNLAK
		HELLEMR
		IAQLCEK
		IDRLGDIEEFILMPNVANLQNVGDR
		IEAQIEVK
		IEAQIEVKSK
		IEKHELLEMR
		IELLEK
		IELLEKI
		IIIDSNNNPEHFLTTNPYYDSR
		ISPDPIFLTSEASSLGGFYAINR
		ISPDPIFLTSEASSLGGFYAINRR
		LAVTLVK
		LFEQFK
		LGDIEEFILMPN
		LHVIELGAQPGKPSFTK
		LKQFQGAVDAAR
		LLDVLK
		LLTQFLEHLVSEGSQDVHVHNALGK
		LNAFESLELSR
		LPDARPLINVCDR
		LRESIDMHDNFDQIGLAQK
		LVVNQNK
		LYDDTLYEAAK
		MDADLWEK
		NFLMEAK
		NLLENWLAEDKLECSEELGDLVK
		PLINVCDR
		PTLAVVAYR
		QFQGAVDAAR
		QLIDQVVSTALPESK
		QSIALSK
		QSIALSKK
		QVGYTPDYLFLLQTILR
		RDPTLAVVAYR
		RGNLPGAENLVVQR
		RGQCDDELINVTNK
		RPITADSALMNPNSR
		SFNAGQVTSK
		SLLPVEPLVEECEK
		SLLPVEPLVEECEKR
		SQALEAHAASFAQFK
		TANLTNNQIINYK
		TGQIKEVER
		TVDNDLALK
		VAAYIYK
		VANLQNVGDR
		VANVELYYK
		VDELVK
		VDSELIYAYAK
		VEEDAVWSQVAK
		VLEINLVTFPNVADAILANGMFSHYDRPR
		VLTPENEYR
		VLTPENEYRR
		VMDYVNR
		VNPGNAPLVVGQLLDDECPEDFIK
		VPGNENPSVLISFATK
		VVAAFAER
		VVDIMR
		WLVLIGIAPGSAERPQLVK
		YGLIYVITK
		YIEAAAK
		YIEGYVQK
		YKEAAELAAESPQGLLR
		YLLMVR
30	V4UBL3	Coatomer subunit alpha/CICLE_v10027697mg	37	K05236	coatomer protein complex, subunit alpha (xenin)	GeLC-MS/MS and LC-MS/MS	Y
		AFSSAPVIPLAVER
		AIVIEATEYIFK
		AWEVDTLR
		DTQVIPIR
		DVSCPYCTTR
		ELITIVK
		ERPAFAVSGDSLFYAK
		GIFEGGLDNIGR
		GLGGSAIFIAR
		GPPALVFNFSQLEEK
		GVNWAAFHPTLPLIVSGADDR
		GWNESASPNVR
		ILESAGHLPLAYITASVHGLQDVAER
		LAAELGDNVPSVPEGK
		LGVEALR
		LLETNPTIESQSK
		LSQMNTDLFGGVDAVVK
		LVLGDLQTPFVK
		NLATAGNFAR
		NPFVICGATHVPIYR
		NPTDATQLNYDFR
		QDIIVSNSEDK
		QGNAGIVEYAYQR
		REVDEVK
		RLLETNPTIESQSK
		RPGSTSLNQSPR
		SILPIAADAIFYAGTGNLLCR
		SQPLFVSGGDDYK
		SSNQVLVK
		TGVQTFR
		TLDVPIYITK
		TVSPADDILR
		VSGNTIFCLDR
		VSGNTIFCLDRDGK
		VVIFDLQQR
		VWDIGALR
		YCLPNGDSGIIR
31	V4WAP9	Coatomer subunit beta/CICLE_v10007364mg	19	K17301	coatomer, subunit beta	GeLC-MS/MS and LC-MS/MS	Y
		ALNSPNLDIR
		AQISHAQPDDLIDFYHLK
		EIIEMNPK
		GTPAIANEIK
		IVVCIR
		KVQQQASSTTVSSR
		LEEVQPSR
		LIVLDR
		LLCNTGDNIR
		LLDNFYQIR
		LPQGEQLLVDAPEMIEK
		LVERPQNYTLAPESSK
		NNLQHPNEYIR
		TLDIVLELITPR
		VIIFVR
		VLPEMILICQNLR
		VLSTEQDPSAK
		VLSTEQDPSAKR
		VQQQASSTTVSSR
32	V4UB30	Coatomer subunit gamma/CICLE_v10027789mg	19	K17267	coatomer protein complex, subunit gamma	GeLC-MS/MS and LC-MS/MS	Y
		AAAVSTLAK
		AITELNGVTNR
		EAATTQTGDRPFYDFLESCLR
		ELTPAITVLQLFLSSSKPVLR
		FGAMVDALKPR
		GAVLQEAR
		HKAEMVIFEAAR
		ITDGTLLTQIER
		IVVVEAIR
		LQFGIDGPK
		LVTSLTR
		MVYLMIK
		NAWESIGPDFER
		SPLAQCLLIR
		VDEYGLGPR
		VFNDPQLDPR
		VFVLLR
		WSNEVQEAVQSR
		YTTQVIR
33	V4S409	Cyanate hydratase/CYN	3	K01725	cyanate lyase	LC-MS/MS	N
		SYDPNLIQEPTVYR
		VVITFDGK
		YLPYSEQK
34	V4SF76	Cysteine synthase/CICLE_v10001835mg	13	K01738	cysteine synthase A	LC-MS/MS	N
		DVTELIGK
		EGLLVGI
		IDALVSGIG
		IGYSMIADAEEK
		IHYETTGPEIWK
		IVDGCVAR
		LIITMPASMSLER
		LIVVVFPSFGER
		LKEHNPEIK
		LYGVEPVESAVLSGGKPGPHK
		TPLVYLNR
		YLSSVLFESVK
		YLSSVLFESVKK
35	V4WBK6	Cytochrome b-c1 complex subunit 7/CICLE_v10009887mg	3	K00417	ubiquinol-cytochrome c reductase subunit 7	LC-MS/MS	Y
		ASLLQSLLDPK
		EALGALPLYQR
		EALNRLPR
36	Q8L893	Cytosolic phosphoglucomutase (Fragment)	9	not found		LC-MS/MS	N
		ATGAFILTASHNPGGPSEDFGIK
		ATLVVSGDGR
		DAIQIITK
		FTFCYDALHGVAGAYAK
		IFVEELGAQESSLLNCTPK
		RIFVEELGAQESSLLNCTPK
		SIFDFELIR
		SIFDFELIRK
		YYSKDAIQIITK
37	Q8GV08	Dehydrin	13	not found		LC-MS/MS	N
		EEEKPQHHDQEVIATEFEK
		EKLPGYHPK
		GMLDFLGK
		IKEKLPGQQK
		ISGEKEEDTTVPVEK
		ISGEKEEDTTVPVEKLDDVHAPHHQEEAHPEEK
		KEEEKPQHHDQEVIATEFEK
		KPGDHQVPSPPAAEHPTSVEAPEAEAK
		LDDVHAPHHQEEAHPEEK
		LPGYHPK
		SHEYEPSVGTEGAVETK
		SHEYEPSVGTEGAVETKDR
		VHVSEPQPK
38	Q93XL8	Dehydrin COR15	8	not found		GeLC-MS/MS and LC-MS/MS	N
		AEHHSGDHHTTDVHHQQQYHGGEHK
		EGLVDKIK
		IGEALHMGGGQK
		IGEALHMGGGQKEEDK
		IGEALHMGGGQKEEDKHK
		IPGVGGGEGAAHGEEK
		QKIPGVGGGEGAAHGEEK
		QQIPGAGTTDVHHQQQQQYHGGEHR
39	V4UVJ5	Diacylglycerol kinase/CICLE_v10008147mg	11	K00901	diacylglycerol kinase (ATP)	LC-MS/MS	N
		AIVALNLHNYASGR
		ASAGPICR
		DYSTFVEIK
		IVVAGGDGTVGWVLGSVGELNK
		LAELGDFCAK
		NPWGNLSPEYLEK
		PVPPVAIIPLGTGNDLSR
		RVPFQSLMISGE
		SFGWGGSFPFAWK
		SSMIDSIR
		VPFQSLMISGE
40	V4TZU5	Dihydrolipoyl dehydrogenase/CICLE_v10004793mg	3	K00382	dihydrolipoamide dehydrogenase	LC-MS/MS	N
		GIEGLFK
		LTLEPAAGGEK
		TPFTAGLGLDK
41	A0A014MJ98	DNA-directed RNA polymerase subunit alpha/rpoA	1	not found		GeLC-MS/MS	N
		EVKEDINVK
42	V4SBI0	Elongation factor 1-alpha/CICLE_v10028445mg	36	K03231	elongation factor 1-alpha	GeLC-MS/MS and LC-MS/MS	Y
		ARYDEIVK
		ARYDEIVKEVSSYLK
		ARYDEIVKEVSSYLKK
		EHALLAF
		EHALLAFTLGVK
		EVSSYLK
		EVSSYLKK
		FEKEAAEMNK
		FEKEAAEMNKR
		FSELVTK
		GFVASNSKDDPAR
		GITIDIALWKFETTK
		GPTLLDALDNINEPKRPSDKPLR
		IGGIGTVPVGR
		KVGYNPEKVPFVPISGFEGDNMIER
		LPLQDVYK
		MIPTKPMVVETFSDYPPLGR
		NMITGTSQADCAVLIIDSTTGGFEAGISK
		QMICCCNK
		QTVAVGVIK
		RGFVASNSKDDPAR
		RSFKYAWVLDK
		SFKYAWVLDK
		SFKYAWVLDKLK
		STNLDWYK
		STNLDWYKGPTL
		STTTGHLIYK
		THINIVVIGHVDSGK
		VETGVLKPGMVVTFGPSGLTTEVK
		VGYNPEKVPFVPISGFEGDNMIER
		VIERFEKEAAEMNKR
		YAWVLDK
		YDEIVK
		YDEIVKEVSSYLK
		YYCTVIDAPGHR
		YYCTVIDAPGHRDFIK
43	V4T0V5	Eukaryotic translation initiation factor 3 subunit A/CICLE_v10000154mg	8	K03254	translation initiation factor 3 subunit A	GeLC-MS/MS and LC-MS/MS	Y
		ALTEQLR
		DRPDLSSPESLQLYLDTR
		LASASSVPEVQLSR
		LEALYAMTAHR
		MANLIGFELDPK
		SASHLELENEKDR
		SSLLSELVSK
		TVLEILR
44	V4U9C7	Eukaryotic translation initiation factor 3 subunit D/CICLE_v10017475mg	4	K03251	translation initiation factor 3 subunit D	LC-MS/MS	Y
		GAVLATELK
		SVYSWDIVIQR
		VTTTDDPVIR
		WTAQSLLASADLMK
45	V4U5B0	Eukaryotic translation initiation factor 3 subunit E/CICLE_v10004983mg	5	K03250	translation initiation factor 3 subunit E	LC-MS/MS	Y
		HLVFPLLEFLQER
		IAPNLDR
		IELLNK
		LFIFETYCR
		WIVNLIR
46	V4V9P6	Eukaryotic translation initiation factor 3 subunit F/CICLE_v10032098mg	14	K03249	translation initiation factor 3 subunit F	LC-MS/MS	Y
		AVPDNSVGR
		AYVSVNLSLGDR
		EVLMERL
		EVPNPVHLTVDTGFR
		ILSETVASLPK
		LLTLINDIYK
		LVNDSLQDQLLLLYLSSITR
		QLAAQFQEIPLDLR
		TQLSLAEK
		TVLQFGPSSAATSNVTAK
		VGFDILK
		VHPLVIFNICDCYVR
		VIGTLLGSVLPDGTVDIR
		YVDDTVEGR
47	V4UG68	Eukaryotic translation initiation factor 3 subunit I/CICLE_v10015917mg	3	K03246	translation initiation factor 3 subunit I	LC-MS/MS	Y
		AVWGPLNR
		ILQEEIGGVK
		TLELIK
48	V4U003	Eukaryotic translation initiation factor 3 subunit K/CICLE_v10009369mg	3	K15028	translation initiation factor 3 subunit K	GeLC-MS/MS	Y
		LYQFEPER
		MSTQIVAR
		YLETGR
49	V4UI34	Eukaryotic translation initiation factor 3 subunit L/CICLE_v10007989mg	9	K15029	translation initiation factor 3 subunit L	GeLC-MS/MS and LC-MS/MS	Y
		FITPSAPSFEEPLVNYNQDAYR
		HVEETVNSQLR
		ILLYIYK
		LEGLINDLDR
		LFLYEVK
		NKTEQEIALLR
		QQQLLSGVR
		SPQYEQILK
		YGDFFLR
50	V4SAI9	Eukaryotic translation initiation factor 3 subunit M/CICLE_v10011854mg	7	K15030	translation initiation factor 3 subunit M	LC-MS/MS	Y
		ALFLGIANVLK
		ANVANVISTIQATNK
		DTLQINNDEVEK
		ESRSSSK
		FTSELAWADAGPEAAEEQVNR
		SYALVHEDCIAK
		TIIEFVK
51	V4U4N5	Eukaryotic translation initiation factor 6/EIF6	2	K03264	translation initiation factor 6	GeLC-MS/MS and LC-MS/MS	Y
		GGLVHPHTSIEDLDELSTLLQVPLVAGTVNR
		NSLPDQVVVQR
52	Q000W4	Fe(III)-chelate reductase OS=Citrus junos	1	not found		GeLC-MS/MS	N
		ILLDVK
53	D3JWB5	Flavanone 3-hydroxylase/F3H	11	not found		LC-MS/MS	N
		CPQPDLTLGLKR
		EGEKPVLEEPIPFSEMYR
		EIVTYFSYPK
		EYSDQLMGVACK
		IVEACEDWGIFQVVDHGVDAK
		LATEFFALPPEEK
		LLEVLSEAMGLEK
		LSIATFQNPAPEATVYPLK
		PSTLTALAAEK
		VAYNEFSNEIPVISLAGIDDVGGK
		VAYNEFSNEIPVISLAGIDDVGGKR
54	V4SWU9	Fructose-bisphosphate aldolase/CICLE_v10012049mg	41	K01623	fructose-bisphosphate aldolase, class I	GeLC-MS/MS and LC-MS/MS	Y
		AGKPFVDVLK
		AINENANGLAR
		ALNDHHVLLEGTLLKPNMVTPGSEAPK
		ALQQSTLK
		ANSEATLGTYK
		ANSEATLGTYKGDAQLGEGAAESLHVK
		AQAAFLVR
		AWAGKEENVQK
		CKANSEATLGTYKGDAQLGEGAAESLHVK
		EGGVLPGIK
		EGGVLPGIKVDK
		ELLFCTPGALQYLSGVILFEETLYQK
		GDAQLGEGAAESLHVK
		GILAADESTGTIGK
		GILAADESTGTIGKR
		GKYADELIK
		GLDGLAQR
		GTNGETTTQGLDGLAQR
		GTVELAGTNGETTTQGLDGLAQR
		IGPNEPSQLAINENANGLAR
		KPWSLSFSFGR
		LSGGQSEEEATR
		LSSINVENVESNR
		LSSINVENVESNRR
		NAAYIGTPGK
		NLNAMNQLK
		PFVDVLK
		QLAINENANGLAR
		SINVENVESNR
		TAAGKPFVDVLK
		TAAGKPFVDVLKEGGVLPGIK
		TKKPWSLSFSFGR
		TMPAAVPAVVFLSGGQSEEEATR
		TTQGLDGLAQR
		VDKGTVELAGTNGETTTQGLDGLAQR
		VILFEETLYQK
		VLAACYK
		VTPDVIAEHTVR
		YADELIK
		YAIICQENGLVPIVEPEILVDGPHDIKK
		YYEAGAR
55	V4TIZ5	Glucose-6-phosphate 1-dehydrogenase/CICLE_v10015153mg	22	K00036	glucose-6-phosphate 1-dehydrogenase	GeLC-MS/MS and LC-MS/MS	Y
		AAWEIFTPLLHR
		DNIDNVQIVFR
		EDFGTEGR
		ELVQNLLVLR
		FDEYGIIR
		GGYFDEYGIIR
		GPAEADELLSK
		IDDGEMKPLPYKPGSR
		IDHYLGK
		ISDDELR
		LFYFALPPSVYPSVSR
		LILDTIR
		LSAQIGELFEEPQIYR
		MFLPLWNR
		QGFLQSNEVHIFGYAR
		SAPGQSEQVSEFLQLIK
		SDLGGWTR
		TFPALFNLYR
		TKISDDELR
		VGYVQTHGYIWIPPTL
		YQGVTIPEAYER
		YVSGSYDTEEGFQLLDKEISAHESSK
56	V4SKG4	Glucose-6-phosphate isomerase/CICLE_v10000722mg	29	K01810	glucose-6-phosphate isomerase	GeLC-MS/MS and LC-MS/MS	Y
		AILPYSQALEK
		ASSTLICDTEPWK
		ASSTLICDTEPWKDLK
		DAAINSDGKNVVPEVWK
		EFSETIR
		EPIEGFNFSTTTLLTR
		EWISTALGPSAVAK
		FAPHIQQVSMESNGK
		FGIDPNNAFAFWDWVGGR
		FLANVDPIDVAK
		GAWSIDQHFISAPYEK
		GEVVSNHDELMSNFFAQPDALAVGK
		GRQLQFLANVDPIDVAK
		IKEFSETIR
		LYQLAEAAQLNNK
		MKREPIEGFNFSTTTLLTR
		NVVPEVWK
		QLQFLANVDPIDVAK
		REPIEGFNFSTTTLLTR
		SGSWVGATGK
		SITGLNPETTLVVVVSK
		SLATQVR
		SVLHVALR
		TFTTAETMLNAR
		TLREWISTALGPSAVAK
		TMDKLYQLAEAAQLNNK
		VIPCDFIGVVK
		VLDKIKEFSETIR
		YLEASSDIPSDPPTLLPR
57	V4VEE3	Glutamine synthetase/CICLE_v10031939mg	7	K01915	glutamine synthetase	GeLC-MS/MS	N
		DIVNSHYK
		HETADINTFSWGVANR
		HGEHIAAYGEGNER
		NDGGIDVIK
		NDGGIDVIKK
		SWGVANR
		TLPAPTTDPTK
58	V4U5B8	Glutathione peroxidase/CICLE_v10022569mg	14	K00432	glutathione peroxidase	GeLC-MS/MS and LC-MS/MS	Y
		AEYPIFQK
		CGFTDSNYSQLTDLYNKYK
		DVDLSIYK
		FLVDTEGNVIGR
		GKDVDLSIYK
		GLEILAFPCNQFLK
		QEPGTSQEAHEFACTR
		SIYEFTVK
		TGYFGSR
		VLLIVNVASK
		VNGPNAEPLYK
		VRVNGPNAEPLYK
		YKAEYPIFQK
		YSPTTSPMAIEGDIK
59	B6DZD3	Glutathione S-transferase Tau2/GSTU2	16	not found		GeLC-MS/MS and LC-MS/MS	Y
		APLLPSDPYQR
		DKAPLLPSDPYQR
		EFFEALK
		FKAWVK
		FWVDFIDK
		FWVDFIDKK
		GVKYEYKEEDLKNK
		KTWTTKGEEQEAAKK
		LLPSDPYQR
		PVCESSIIVQYIDEVWKDK
		QMNPVHK
		SPLLLQMNPVHK
		SPLLLQMNPVHKK
		SSVEAECPK
		TWTTKGEEQEAAKK
		YEYKEEDLKNK
60	Q9MBF3	Glycine-rich RNA-binding protein	4	not found		LC-MS/MS	N
		GFGFVTFR
		GFGFVTFRDEK
		NITVNEAQSR
		SGASDGGSWRN
61	S5NFC6	GTP cyclohydrolase	1	not found		GeLC-MS/MS	N
		LITNNPLK
62	Q39538	Heat shock protein (Fragment)/hsp20	9	not found		LC-MS/MS	Y
		ADLPGLR
		ADLPGLRK
		EEVKVEVEECR
		ETSQFANAR
		RTNVFDPFSLDVWDPFDGFLSSALTNAPSSAR
		SLIPSIFGGR
		SLIPSIFGGRR
		TNVFDPFSLDVWDPFDGFLSSALTNAPSSAR
		VFDPFSLDVWDPFDGFLSSALTNAPSSAR
63	F1CGQ9	Heat shock protein 90 /hsp90	19	not found		GeLC-MS/MS and LC-MS/MS	Y
		ADLVNNLGTIAK
		ALLFAPR
		APFDLFENK
		CIYYITGESR
		EDQTEYLEER
		ELISNSSDALDK
		ELISNSSDALDKIR
		ELSIRI
		EQVANSAFVER
		FENLCK
		FYEQFSK
		GVVDSEDLPLNISR
		HFSVEGQLEFR
		LAELLR
		RAPFDLFENK
		RAPFDLFENKK
		SLTNDWEEHLAVK
		TLTLIDTGIGMTK
		YESLTDPSR
64	F8WL86	Heat shock protein/ORF19	12	not found		GeLC-MS/MS and LC-MS/MS	Y
		AMAGTPADVK
		AMAGTPADVKEYPNSYVFIVDMPGLK
		EYPNSYVFIVDMPGLK
		FVLPENANVEAISAVCQDGVLTVTVDKLPPPEPK
		GTPADVKEYPNSYVFIVDMPGLK
		KFVLPENANVEAISAVCQDGVLTVTVDKLPPPEPK
		LPPPEPK
		SFNAPTR
		SGDIKVQVEDDNVLLISGER
		TIEVKI
		TPADVKEYPNSYVFIVDMPGLK
		VQVEDDNVLLISGER
65	V4S4E4	Histone H2B/CICLE_v10013909mg	3	K11252	histone H2B	LC-MS/MS	Y
		ISKDGGGVEK
		QVHPDIGISSK
		YNKKPTITSR
66	V4RTN9	Histone H4/CICLE_v10009994mg	7	K11254	histone H4	GeLC-MS/MS and LC-MS/MS	Y
		DAVTYTEHAR
		DNIQGITKPAIR
		IFLENVIR
		ISGLIYEETR
		RISGLIYEETR
		TVTAMDVVYALK
		TVTAMDVVYALKR
67	V4TPM1	Homoserine dehydrogenase/CICLE_v10031821mg	7	not found		LC-MS/MS	N
		EFNDNLLSEICR
		GSDNVLEIYSR
		ILSSGDPVHR
		INIDSIK
		LRGSDNVLEIYSR
		SLVVASDVFTK
		YVCVIEGSR
68	C8CPS0	Importin subunit alpha	10	not found		LC-MS/MS	Y
		EACWTISNITAGNR
		FVEFLGR
		IDEVIK
		IENLQTHDNNEIYEK
		IVTVCLEGLENILK
		LENILK
		LLSIER
		LVELLMHPSATVLIPALR
		NATWTLSNFCR
		SPPIDEVIKAGVVPR
69	V4S5A8	Isocitrate dehydrogenase	3	K00031	isocitrate dehydrogenase	GeLC-MS/MS	Y
		LLDFTEK
		TIEAEAAHGTVTR
		YFDLGLPNR
70	V4U999	Ketol-acid reductoisomerase/CICLE_v10014720mg	9	K00053	ketol-acid reductoisomerase	LC-MS/MS	N
		GILLGAVHGIVESLFR
		GVSFMVDNCSTTAR
		IISTQGMLAVYNSFSGEDKKEFEK
		LKEALK
		NIGVIAVCPK
		NTVECITGIISK
		SDIFGER
		SVVLAGR
		TPFLLDFETSVFKK
71	B2YGY1	Limonoid UDP-glucosyltransferase/SLLGT	13	not found		LC-MS/MS	N
		AGNFTYEPTPVGDGFIR
		EAEEAVADGGSSDR
		EAEEAVADGGSSDRNIQAFVDEVR
		GTESLVHVLLVSFPGHGHVNPLLR
		HDEVPSFLHPSTPYPFLR
		ICPIKPVGPLFK
		IVELPDGFLEK
		KAGNFTYEPTPVGDGFIR
		NIQAFVDEVR
		RGDLDQYMAQLELIGK
		SVEIITSSK
		VKELVEK
		VVQWSPQEK
72	V4UV83	Lysine--tRNA ligase/CICLE_v10007700mg	9	K04567	lysyl-tRNA synthetase, class II	GeLC-MS/MS and LC-MS/MS	N
		ELVVGGLDR
		FELFINK
		IANLQIPK
		IAPELYLK
		LFFYDLHGGGAK
		QKPGVDNANVK
		RIDMIEELEK
		VDAWVPGSTR
		VQVMADASK
73	V4U2L0	Malate dehydrogenase/CICLE_v10005394mg	17	K00025	malate dehydrogenase	GeLC-MS/MS and LC-MS/MS	Y
		ALAYSCLS
		ALGQISEK
		AQASALEQHAAPNCK
		EFAPSIPAK
		ELVKDDAWLNGEFITTVQQR
		KKLDLTAEELSEEK
		KLDLTAEELSEEK
		KLSSALSAASSACDHIR
		LDLTAEELSEEK
		LNVQVSDVK
		LSSALSAASSACDHIR
		MELVDAAFPLLK
		NGEWTIVQGLSIDEFSR
		NVIIWGNHSSSQYPDVNHATVNTAAGEKPVR
		VLVTGAAGQIGYALVPMIAR
		VLVTGAAGQIGYALVPMIARG
		VLVVANPANTNALILK
74	V4WC15	Malic enzyme/CICLE_v10007668mg	19	K00029	malate dehydrogenase (oxaloacetate-decarboxylating)(NADP+)	GeLC-MS/MS and LC-MS/MS	Y
		AIFASGSPFDPVEYNGK
		APIEEAR
		ATGQEYAELLQEFMTAVK
		AYDLGLASR
		DEFYIGLR
		FELLSK
		GLAFTENER
		GLIVSSR
		GLIYPPFTNIR
		ILEVLK
		ILGLGDLGCQGMGIPVGK
		IWLVDSK
		LLIDNVEELLPVVYTPTVGEACQK
		LLLGRGER
		NIQVIVVTDGER
		RPQGLYISLK
		SLLDAVK
		VLIQFEDFANHNAFELLSK
		YVAMMDLQER
75	V4U833	Malic enzyme/CICLE_v10019380mg	1	K00028	malate dehydrogenase (decarboxylating)	GeLC-MS/MS	Y
		DGLITKER
76	V4SE41	MATE efflux family protein/CICLE_v10004833mg	3	K03327	multidrug resistance protein, MATE family	GeLC-MS/MS and LC-MS/MS	Y
		FLQAQSK
		SVFWTETVK
		WGGQSISNEK
77	V4VQH3	Methylenetetrahydrofolate reductase/CICLE_v10019406mg	17	K00297	methylenetetrahydrofolate reductase (NADPH)	LC-MS/MS	N
		ANVNQTDVNAVTWGVFPAK
		AYLEFFCSPEK
		EIIQPTVVDPASFK
		GFLTINSQPAVNGER
		IINEQLGK
		LHEEWAVPLK
		LTALVDK
		SALAILLNLGLIEESK
		SDSSSVGWGGPGGYVYQK
		SLPWRPPTNVFR
		SSPWSELDGLQPETK
		SVEDIYEK
		SWASLYPEGDSSR
		SWASLYPEGDSSRK
		TEDGVENLFER
		TVGWDQYPR
		VWKDEAFEIWSR
78	Q941Q1	Non-symbiotic hemoglobin class 1/Glb1	3	not found		LC-MS/MS	N
		AFTEEQEALVVK
		LLEPIK
		NAWAEAYDQLAAAIK
79	S5DXI9	Nucleocapsid protein	1	not found		LC-MS/MS	N
		MAHILVK
80	V4W7J4	Obg-like ATPase 1/CICLE_v10015175mg	9	K06942		LC-MS/MS	Y
		APQAAGTIHTDFER
		AVDGIFHVLR
		AWLQDGK
		IEHELCQR
		IGIVGLPNVGK
		LAIPAENFPFCTIEPNEAR
		STLFNTLTK
		STVPAFLEIHDIAGLVR
		TYVVQDGDIIFFK
81	V4TCS5	Pectate lyase/CICLE_v10032073mg	1	K01728	pectate lyase	LC-MS/MS	N
		ALAGQAEGFGR
82	V4WHK2	Pectinesterase/CICLE_v10007806mg	5	K01051	pectinesterase	GeLC-MS/MS and LC-MS/MS	N
		ACIPSWHELLEHNK
		GVHYEYVEENLPNK
		LLGYWASPFALR
		QNPLLPEDPYER
		YNPVYK
83	V4SCQ6	Peptidyl-prolyl cis-trans isomerase/CICLE_v10029291mg	3	not found		LC-MS/MS	Y
		GGESIYGEKFPDENFK
		IIPSFMLQGGDFTLGDGR
		VYFDVEIAGKPAGR
84	V4S8T3	Peptidyl-prolyl cis-trans isomerase/CICLE_v10029386mg	10	K01802	peptidylprolyl isomerase	GeLC-MS/MS and LC-MS/MS	Y
		FADENFVK
		FADENFVKK
		HTGPGILSMANAGPGTNGSQFFVCTAK
		HVVFGQVVEGMDVVK
		IVMELFADVTPR
		TEWLDGK
		TEWLDGKHVVFGQVVEGMDVVK
		TNKPVVIADCGQLS
		VFFDMTVGGQPAGR
		VIPGFMCQGGDFTAGNGTGGESIYGSK
85	V4S9G5	Phosphoglycerate kinase/CICLE_v10005101mg	40	K00927	phosphoglycerate kinase	GeLC-MS/MS and LC-MS/MS	Y
		AAVPTIK
		AQGHSVGSSLVEEDKLDLGTSLMEK
		ELDYLVGAVSNPK
		FAAGTEAIAK
		FHKEEEKNDPEFAK
		FHKEEEKNDPEFAKK
		FLKPSVA
		FLKPSVAGFLMQK
		GVSLLLPTDVVIADK
		GVSLLLPTDVVIADKFAADANSK
		GVTTIIGGGDSVAAVEK
		IGVIESLLEK
		KELDYLVG
		KLAELSGK
		KLASLADLYVNDAFGSAHR
		KPFAAIVG
		KPFAAIVGGSK
		LAELSGK
		LASLADLYVNDAFGSAHR
		LDVGPDAIK
		LELLEGK
		LLIDVK
		LLLPTDVVIADK
		LSELLGVEVK
		MANDCIGEEVEK
		MSHISTGGGASLELLEGK
		MVAEIPEGGVLLLENVR
		SFSEALDTTK
		SKGVSLLLPTDVVIADK
		SKGVSLLLPTDVVIADKFAADANSK
		TIIWNGPMGVFEFDK
		TIIWNGPMGVFEFDKFAAGTEAIAK
		TIIWNGPMGVFEFDKFAAGTEAIAKK
		TLPGVLALDDA
		VDLNVPLDDNLNITDDNR
		VDLNVPLDDNLNITDDNRVR
		VFEFDKFAAGTEAIAK
		VILSSHLGRPK
		VVPATAIPDGWMGLDVGPDAIK
		YSLKPLVPR
86	V4TBN7	Phosphoinositide phospholipase C/CICLE_v10031029mg	37	K05857	phosphatidylinositol phospholipase C, delta	GeLC-MS/MS and LC-MS/MS	N
		ASKEDAQAIIDSLR
		DNVDVLHGGTMTAPVELIK
		EDAQAIIDSLR
		EFPSPESLK
		EVPNLK
		EYAFVASEYPVVITLEDHLTPDLQAK
		FHVAASEAPDAVK
		FLIEVQK
		FLIEVQKEDK
		GKGSADEEAWGK
		GKGSADEEAWGKEVPNLK
		GLNLEAFFK
		GSADEEAWGK
		GSADEEAWGKEVPNLK
		HLNIFHR
		IEVHEYDMSEKDDFGGQTCLPVSELK
		IIDSLR
		KDNVDVLHGGTMTAPVELIK
		KPNFLLQTGPHNEVFDPK
		LSLSEQQLENAVGTYGNDIVR
		LSLSEQQLENAVGTYGNDIVRF
		QTGPHNEVFDPK
		RGLNLEAFFK
		RLSLSEQQLENAVGTYGNDIVR
		SIKEYAFVASEYPVVITLEDHLTPDLQAK
		TLEDNWIPSWNEEFEFPLSVPELALLR
		VAEMVTQTLGEILFTPGSECLK
		VAEMVTQTLGEILFTPGSECLKEFPSPESLK
		VDSSNYNPLIGWSHGAQMVAFNMQGYGR
		VGIAGVPADTVMK
		VGIAGVPADTVMKK
		VIELDIWPNSK
		VIELDIWPNSKK
		VTVYMGEGWYYDFPHTHFDAYSPPDFYAR
		YLFGDINPPL
		YLFGDINPPLSPTPVVH
		YLFGDINPPLSPTPVVHH
87	V4SIC1	Phospholipase D/CICLE_v10024876mg	55	K01115	phospholipase D1/2	GeLC-MS/MS and LC-MS/MS	Y
		AAGDDSDKEKVIYLHGDLDLK
		APREPWHDLHCR
		CFTACDACK
		CVLVDTQASGNNR
		CVLVDTQASGNNRK
		DDDVFGAQIIGTAAIPADTIATGEFISR
		DDFHNPTYPIGTK
		DDYLIK
		DLDTVFK
		DLDTVFKDDFHNPTYPIGTK
		DTEIAMGSYQPHHTWAR
		EDDPENWHVQIFR
		EMQVDAHPQDYLSFYCLGK
		FAVYVIIPMWPEGDPK
		FTATEFTPLQGHLLR
		FTPCDKNPLYR
		GGDLTLGELLK
		HGIAGDPEQK
		HPHGQIYGYR
		HSSVNCVLAPR
		IGGIDLCDGR
		IIGVHSMSLPDMLTT
		IITSDPYVTVVVPQATVAR
		ISWILSPEL
		ISWILSPELSLK
		ITAFIGGIDLCDGR
		ITAFIGGIDLCDGRYDTPEHR
		IYIVGW
		KITAFIGGIDLCDGRYDTPEHR
		KVNQIAGENWGR
		LDGPAAYDVLINFEQR
		LIREPTRPLPR
		LTELTFK
		LYQDAHVTEGILPEIPLDDGK
		NAGADNLIPMELALK
		NSQEPVWNEH
		NTYFPLR
		PCDKNPLYR
		QQIVGTIFTHHQK
		SIEDIDDQSLICAK
		SIQTAYIQAIR
		SKIITSDPYVTVVVPQATVAR
		SLWSEHLGMLDNCFEEPESLDCIR
		TAGVMATHDEETK
		TAGVMATHDEETKK
		TNGTTIVPR
		TPAPTHETFQDDDGVR
		VIYLHGDLDLK
		VLLLIWDDK
		VLLLIWDDKTSHDK
		VNQIAGENWGR
		VSHWRDDYLIK
		VSKEDDPENWHVQIFR
		WYDIIAPSGSPPKPGASIQLELK
		YPLQVDADGTVSPLPGYEQFPDAGGK
88	V4VY37	Phosphomannomutase/CICLE_v10024269mg	9	K17497	phosphomannomutase	GeLC-MS/MS and LC-MS/MS	N
		ALFLAKP
		GGNDHEIFESER
		GTFIEFR
		ISEQLGK
		KQGLLALFDVDGTLTAPR
		MVSVLR
		QGLLALFDVDGTLTAPR
		SGMLNISPIGR
		VVTVGVVGGSDLSK
89	V4SAE0	Phosphorylase/CICLE_v10010975mg	8	K00688	starch phosphorylase	LC-MS/MS	N
		ALLNAIGNLGLTGAYAEALSK
		FADNEDLQSQFR
		FIEFGSR
		ICYILYPGDESVEGK
		ILENVDLPATFADLFVK
		ILIDLK
		QLMNILGIVYR
		TVAYTNHTVLPEALEK
90	V4RUZ4	Phosphoserine aminotransferase/CICLE_v10025659mg	2	K00831	phosphoserine aminotransferase	LC-MS/MS	Y
		FCNPQVIWSGK
		IPNFDALEQNPDAK
91	V4UA63	Phytochrome/CICLE_v10014096mg	5	K12120	phytochrome A	LC-MS/MS	N
		ENVIGVCFVGQDITGQK
		IEKIDELR
		LQLILR
		VEALLSANK
		WGGAKHDSGGK
92	Q9ZWH6	Polygalacturonase inhibitor /PGIP	5	not found		GeLC-MS/MS	N
		ALNNPYVLASWNPK
		IPASLGSMDFNTIDLSR
		LCGPIPVGGK
		LPSLTGPIQPAIAK
		TIDLSR
93	Q8S990	Polygalacturonase-inhibiting protein/PGIP	9	not found		LC-MS/MS	N
		ALNNPYVLASWNPK
		INSLTIFAGDLPGQIPSEVGDLPYLETLMFHK
		IPASLGSMDFNTIDLSR
		KALNNPYVLASWNPK
		LCGPIPVGGK
		LPSLTGPIQPAIAK
		LQSFGYTEYFHNR
		NPYVLASWNPK
		TDCCDWYCVTCDLSTNR
94	Q8W3U6	Polygalacturonase-inhibitor protein/PGIP3	9	not found		LC-MS/MS	N
		CLCGAPLESCK
		INSLTIFAGDLPGQIPPEVGDLPYLETLMFHK
		IPASLGSMDFNTIDLSR
		LCGPIPVGGK
		LPSLTGPIQPAIAK
		LQSFGYTEYFHNR
		NPYVLASWNPK
		SLNNPYVLASWNPK
		TDCCDWYCVTCDLTTNR
95	V4U7R1	Potassium transporter/CICLE_v10014338mg	7	K03549	KUP system potassium uptake protein	GeLC-MS/MS and LC-MS/MS	N
		EAGIAYIMGHSYVK
		FMIDILYSFLR
		FSLLPNQQAADEELSTYK
		MAVISTR
		SLTLQSLQSVFDEDNPVR
		SVPVPYVSPEER
		VISAISPLYIIK
96	V4TVJ4	Profilin/CICLE_v10009877mg	5	K05759	profilin	GeLC-MS/MS and LC-MS/MS	Y
		GPGGVTIK
		KGPGGVTIK
		LGDYLIDQGL
		TSAALIIGIYDEPMTPGQCNMIVER
		YMVIQGEPGAVIR
97	V4U9G8	Proline iminopeptidase/CICLE_v10030436mg	19	K01259	proline iminopeptidase	GeLC-MS/MS and LC-MS/MS	N
		AWPEADFK
		FFDPDFYR
		GEDDIFSLAFAR
		GFFPSDSFLLDNIDNIR
		GIFLLR
		HINATIVQGR
		IFLLRK
		IILFDQR
		LKNLIK
		LNSDDKETQYAAAR
		NLYPYVEPYSTGILK
		RLNSDDKETQYAAAR
		SCFVDAYSK
		SLAFAR
		STPHACLDQNTTWDLIDDIEK
		VSDIHTIYWEQSGNPTGHPVVFLHGGPGGGTTPSNR
		VTGLVLR
		VVADAGHSANEPGIAAELVAANEK
		YDVCCPMMSAWDLHK
98	V4TF24	Proteasome subunit alpha type/CICLE_v10002110mg	10	K02725	20S proteasome subunit alpha 6	GeLC-MS/MS and LC-MS/MS	Y
		DALMAIR
		ETLQGETLK
		GAHLYYNCPSGNYFEYQAFAIGSR
		LFQVEYAMEAVK
		LVVQLADK
		NQYDTDVTTWSPAGR
		QGSAAIGLR
		SSICTVAVVGAGEPFHILDQETVQK
		THVVLGCVNK
		VDDHIGVAIAGLTADGR
99	V4S535	Proteasome subunit alpha type/CICLE_v10005774mg	8	K02726	20S proteasome subunit alpha 2	LC-MS/MS	Y
		ASNGVVIATEK
		EGFEGQISEK
		KLPSILVDESSVHK
		LVQIEHALTAVGSGQTSLGIK
		LYKEPIPVTQLVR
		NIEIGIIGEK
		NIEIGIIGEKK
		YVEEMELDDAVHTAILTLK
100	V4UTY0	Proteasome subunit alpha type/CICLE_v10010323mg	7	K02730	20S proteasome subunit alpha 1	GeLC-MS/MS and LC-MS/MS	Y
		ATSAGLKEQEAINFLEK
		EQEAINFLEK
		GKDSVCVVTQK
		HITIFSPEGR
		LFQVEYAFK
		VLSSEEIDEHLTAISERD
		YLGLLATGNTADAR
101	V4SXC7	Proteasome subunit alpha type/CICLE_v10012559mg	12	K02727	20S proteasome subunit alpha 7	GeLC-MS/MS and LC-MS/MS	Y
		AVDNSGTVIGIK
		DGPQLYMIEPSGISYR
		HSGMAVAGLAADGR
		IIYGVHDEAK
		IIYGVHDEAKDK
		QAAKTEIEKL
		QGVIEVAK
		SEATNYESVYGEPIPVK
		SSIGTGYDLSVTTFSPDGR
		VFQIEYAAK
		VPDELLEEAK
		YFGAAIGK
102	V4SVI5	Proteasome subunit alpha type/CICLE_v10013771mg	7	K02728	20S proteasome subunit alpha 3	GeLC-MS/MS and LC-MS/MS	Y
		AAAIGANNQAAQSILK
		DGVVLVGEK
		HGVTQPAAESS
		IDDHVACAVAGIMSDANILINTAR
		LLQTSTSTEK
		TTIFSPEGR
		YQVCSPEALSK
103	V4UH77	Proteasome subunit alpha type/CICLE_v10026339mg	5	K02731	20S proteasome subunit alpha 4	GeLC-MS/MS and LC-MS/MS	Y
		ALLEVVESGGK
		LFQVEYALEAVR
		LTVEDPVTVEYITR
		NIEVAVMTR
		YIAGLQQK
104	V4SSB8	Proteasome subunit alpha type/CICLE_v10026377mg	10	K02729	20S proteasome subunit alpha 5	GeLC-MS/MS and LC-MS/MS	Y
		DLTLQEAETIALSILK
		EGVVLAVEK
		FSYGEPMTVESTTQALCDLALR
		GVNTFSPEGR
		IMEIDEHIGCAMSGLIADAR
		ITSPLLEPSSVEK
		LFQVEYAIEAIK
		LGSTAIGLK
		VAPTYHLYTPSEVEAVINRL
		VTPNNVDIAR
105	V4T7N0	Proteasome subunit beta type/CICLE_v10002515mg	6	K02735	20S proteasome subunit beta 3	GeLC-MS/MS and LC-MS/MS	Y
		DMKPETFASLVSALLYEK
		FGPYFCQPVIAGLSDEDKPFICTMDSIGAK
		LFIGLSGLATDSQTLYQR
		LGVQLQTIATDFQR
		NCFAIASDR
		NCFAIASDRR
106	V4TS21	Proteasome subunit beta type/CICLE_v10009349mg	10	K02738	20S proteasome subunit beta 1	GeLC-MS/MS and LC-MS/MS	Y
		ASDKITQLTDNVYLCR
		AVSLAIAR
		EEAEQLVVK
		ITQLTDNVYLCR
		LLSYNNK
		SGSAADSQTVSDYVR
		TSTGVYVANR
		TVTINSEGVSR
		VAANLVR
		YFLHQHTIQLGQPATVK
107	V4U1X9	Proteasome subunit beta type/CICLE_v10016241mg	5	K02739	20S proteasome subunit beta 2	GeLC-MS/MS and LC-MS/MS	Y
		ATEGPIVCDK
		ATEGPIVCDKNCEK
		KTEVLLTK
		TTIVGLIFQDGVILGADTR
		VVTALTLLK
108	V4SLC6	Proteasome subunit beta type/CICLE_v10028869mg	10	K02736	20S proteasome subunit beta 7	LC-MS/MS	Y
		ASGEISDFQELLR
		HSLLGASGEISDFQELLR
		ITEEGTTISQPYALK
		NKFDPLWNSLVLGGVK
		NLDELILYDNMWDDGNSLGPK
		PILRDEWHENLSYEDGVK
		TFWGFTAFQNPTAGAEGSW
		TQLPYVTGTSVVALK
		VLLYRDRSAVNK
		YLGMVSMIGVNFEDSHVATGFGNHLAR
109	V4VFN5	Proteasome subunit beta type/CICLE_v10032238mg	11	K02737	20S proteasome subunit beta 5	GeLC-MS/MS and LC-MS/MS	Y
		ASMGGYISSQSVK
		DAASGGVASVYYVGPNGWKK
		EGVMVAADSR
		FDMSIEEAAELAR
		FSVGSGSPYAYGVLDSGYK
		IIEINPYMLGTMAGGAADCQFWHR
		ISVTGASK
		LLANILYSYR
		RAIYHATFR
		TTTLAFIFK
		YHATFR
110	V4VCL1	Proteasome subunit beta type/CICLE_v10032692mg	5	K02732	20S proteasome subunit beta 6	LC-MS/MS	Y
		EAVDLVK
		FFPYYSFNVLGGLDNEGK
		GCVYTYDAVGSYER
		SPSPLLLPAQDAVTPLSEAEAVDLVK
		TCFASATER
111	V9HXG3	Protein disulfide-isomerase	4	not found		LC-MS/MS	Y
		FFNSPNAK
		GESSVTGPVVR
		QSGPASAEIK
		YLKPNLDADQIAPWVK
112	E0ADY2	Putative caffeic acid O-methyltransferase	9	not found		GeLC-MS/MS and LC-MS/MS	N
		AGPDAFMSPK
		DAVLEGGIPFNK
		DIASQLPTKNPDAHIVLDR
		GDAIFIK
		LLASYSVLNCSLR
		LYGLAPVCK
		SAIELDLLEIIAK
		VIVAESILPVTPDTSLASK
		VLMESWYYLK
113	A1ECK0	Putative glutaredoxin	4	not found		LC-MS/MS	N
		HIGGCDSTTALHR
		TFCPFCVSVK
		TVPNVFIGGK
		VVPLFEK
114	W8Q8K1	Putative inorganic pyrophosphatase	3	not found		LC-MS/MS	N
		IFNCVIEIGK
		IVESLR
		VLYSSVVYPHNYGFIPR
115	W8QJL0	Putative isopentenyl pyrophosphate isomerase	7	not found		GeLC-MS/MS and LC-MS/MS	N
		AFSVFLFNSK
		YELLLQQR
		VTFPLVWTNTCCSHPLYR
		LVVDNFLFK
		GTLNEVIDMK
		ESELIEENALGVR
		DVSVNPNPDEVAEYK
116	E9M5S3	Putative L-galactose-1-phosphate phosphatase	5	not found		LC-MS/MS	N
		FLDTAVDAAK
		FLDTAVDAAKR
		GQVDLVTETDKACEDLIFNHLK
		INSLLFK
		VSSQTELVK
117	Q5UEN6	Putative signal recognition particle protein	1	not found		LC-MS/MS	N
		FIINVKK
118	Q9ZST2	Pyrophosphate-dependent phosphofructokinase alpha subunit/PPi-PFKa	32	not found		LC-MS/MS	Y
		AEQDKNHGVILLPEGLIESIPEVYALLK
		ASHVALECTLQSHPNMVILGEEVAASK
		AVTLCVEDR
		AYELLR
		ELSGLQQLR
		FLLDDLYR
		FNAICHFFGYQAR
		GPVQFDGPGADAK
		KFNAICHFFGYQAR
		LLAHLVEVEMNKR
		LTLFDLTK
		NPGPVQFDGPGADAK
		NQFVETNVGFDTICK
		NQGGYDMLGR
		PAINPATVDMR
		QICDAVQAR
		QLLLYPESDDSAQLSQIETEK
		QSPGGHNVVWGLYDAIK
		SFPHTYGQPLAHFLR
		SLYQPELPPCLQGTTVR
		STLLGFLGGSEGLFAQK
		TIVKPGCSQEVLK
		TLEVTKEIFSTYK
		TTEQVNAALTACK
		VEFGDSTTTADPADTHSISR
		VGIVFCGR
		VNSQLISNVCTDALSAEK
		VNSQLISNVCTDALSAEKYYYFIR
		VPDAQIITEHPAIR
		VVGVPVTLNGDLK
		WSQNPGASSIGRPAINPATVDMR
		YYYFIR
119	A9YVC9	Pyrophosphate-dependent phosphofructokinase beta subunit	11	not found		LC-MS/MS	Y
		AKGSVLYGFR
		AMVELDGAPFKK
		EVPASFGFDTACK
		GQSHFFGYEGR
		IGVVLSGGQAPGGHNVISGIYDYLQDR
		IVDGPASSAAGNPDEIAK
		LFPNLFGQPSALLVPNGADAVR
		MLIQMVETELENR
		NQGGFDMICSGR
		TGLISSVGNL
		YVELTSNYIYPYR
120	V4S7W4	Pyruvate kinase/CICLE_v10011472mg	27	K00873	pyruvate kinase	GeLC-MS/MS and LC-MS/MS	Y
		ADGSVVLTPDCGQEATSQVLPINFDGLAK
		AEATDVANAVLDGSDAILLGAETLR
		AGMSVAR
		ASFFPAMTK
		CNMAGKPAVVTR
		EVISSWGVQNK
		FDFSWGNTEYHQETLENLK
		GLFPMLADPR
		GLYPVETISIVGK
		GNDVTCVIK
		GNLGIDLPPEK
		HPAESTNATNESVLK
		IDFLSLSYTR
		IELPTLSDKDKEVISSWGVQNK
		IENIEGLTHFDEILQAADGIILSR
		IVGTLGPK
		LGDLSQTQIFAK
		MASILEPSK
		MHSSHLLLEEPIR
		QSLIVR
		SVDVISGCLK
		VFLFQK
		VFNQDLYFK
		VFNQDLYFKK
		VGDASVVK
		VVDSMTDNLRPTR
		YRPTMPVLSVVIPR
121	V4TH78	Reticulon-like protein/CICLE_v10021801mg	5	not found		GeLC-MS/MS and LC-MS/MS	Y
		AFPLLR
		PADVFLWR
		QYAVFDAK
		VDSFSEK
		VLGGGKPADVFLWR
122	V4T057	Ribosomal protein L15/CICLE_v10024403mg	6	K02877	large subunit ribosomal protein L15e	GeLC-MS/MS and LC-MS/MS	Y
		ELRGLTSAGK
		GIVYGKPTNQGVTQLK
		QGYVVYR
		QHPSIVR
		VLNSYWINEDSTYK
		YFEVILVDPAHNAIR
123	V4S773	Ribosomal protein L19/CICLE_v10005909mg	6	K02885	large subunit ribosomal protein L19e	LC-MS/MS	Y
		AVPAPQPAEGAR
		DGFIIR
		GKVWLDPNEVNEISMANSR
		LSASVLK
		TLSDQFEAKR
		VWLDPNEVNEISMANSR
124	V4SAJ5	Ribosomal protein/CICLE_v10030134mg	4	K02865	large subunit ribosomal protein L10Ae	LC-MS/MS	Y
		EAVSSIVQYSK
		LLGPGLNK
		LQSDALR
		VCMLGDAQHVEEAEK
125	Q9THJ8	Ribulose-1,5-biphosphate-carboxylase (Fragment) /rbcL	3	not found		LC-MS/MS	N
		DTDILAAFR
		EGNEIIR
		FLFCAEALYK
126	V4TIU2	Ribulose-phosphate 3-epimerase/CICLE_v10016576mg	2	K01783	ribulose-phosphate 3-epimerase	LC-MS/MS	N
		DNWQELVQR
		IAPSMLSSDFANLASEAER
127	V4T8E9	S-acyltransferase/CICLE_v10001285mg	2	K16675	palmitoyltransferase ZDHHC9/14/18	LC-MS/MS	N
		AFVQEEVPR
		TPEAEDLGGDPR
128	V4U4X3	Serine hydroxymethyltransferase/CICLE_v10004902mg	23	K00600	glycine hydroxymethyltransferase	GeLC-MS/MS and LC-MS/MS	Y
		AGMIFYR
		ALQTFHLDPTQWGVNVQPYSGSPANFAAYTAVLEPHDR
		ANAVALGNYLTGK
		AVTLTLEIQKEYGK
		DFEQIGEFLHR
		DIEALKADVEK
		DWDYAR
		FASSFDMPGFK
		GLLEKDFEQIGEFLHR
		IGTPAMTSR
		IMGLDLPSGGHL
		ISATSIYFESLPYK
		KISATSIYFESLPYK
		LCDLCNITVNK
		LIICGGSAYPR
		LTLEIQK
		MDPVNEWGNSSLETVDPEIHDLIEKEK
		NAVFGDSSALAPGGVR
		QASTPAFK
		VLWDLRP
		VNSSTGYIDYDKLEEK
		YSEGMPGNR
		YYGGNEFIDEIENLCR
129	V4TDY3	Serine/threonine-protein kinase/CICLE_v10003606mg	10	not found		GeLC-MS/MS and LC-MS/MS	Y
		FNIALGTAR
		GITYLHEECR
		GYLAPEWLANLPITSK
		IALGTAR
		LGAGGFGAVYR
		LLVYEFMK
		NFEVSQETNR
		SLAGEDVDIEQVMR
		VSDFGLAK
		VVQMLEGITEIEKPPAPK
130	V4WC86	Serine/threonine-protein phosphatase 2A 55 kDa regulatory subunit B/CICLE_v10008030mg	3	K04354	serine/threonine-protein phosphatase 2A regulatory subunit B	LC-MS/MS	N
		QVQTPSR
		SFFTEIIASISDIK
		VATGSYSNLFR
131	V4U734	Serine/threonine-protein phosphatase/CICLE_v10016076mg	3	K15498	serine/threonine-protein phosphatase 6 catalytic subunit	LC-MS/MS	N
		GAGWLFGSR
		GLVTVWSAPNYCYR
		VTSEFNHINNLDLVCR
132	V4SA44	Serine/threonine-protein phosphatase/CICLE_v10027742mg	1	not found		LC-MS/MS	N
		GVESLVQASAAEAEAISATLAAVK
133	V4SV60	Serine/threonine-protein phosphatase/CICLE_v10032215mg	4	K04382	serine/threonine-protein phosphatase 2A catalytic subunit	LC-MS/MS	N
		AILVEEWNVQSVK
		IQEVPHEGPMCDLLWSDPDDR
		NVVTVFSAPNYCYR
		QIEPDTTR
134	V4T4M7	Superoxide dismutase	3	K04565	superoxide dismutase, Cu-Zn family	LC-MS/MS	Y
		AVAVLGGTEGVK
		AVVVHADPDDLGK
		VACGIIGLQG
135	V4VAA3	Superoxide dismutase/CICLE_v10032324mg	10	K04564	superoxide dismutase, Fe-Mn family	GeLC-MS/MS and LC-MS/MS	Y
		APTLVPLLGIDVWEHAYYLQYK
		AVEQLFQALNK
		FNGGGHVNHSIFWK
		HHQAYVTNYNK
		LVVETTANQDPLVTK
		MSAEGAALQGSGWVWLGLDTEFKR
		NIWNVMNWK
		NVKPDYLK
		YASDVYQK
		YASDVYQKECP
136	V4VU14	T-complex protein 1 subunit alpha/CICLE_v10019588mg	10	K09493	T-complex protein 1 subunit alpha	LC-MS/MS	Y
		AAQGMPLR
		DATELVAK
		EQLALAEFAESLLIIPK
		LIGGDSDFFANLVVEAVQAVK
		NNLEAGVIEPAMSK
		SSLGPVGLDK
		TTSAVSLILR
		VADDDVIMIK
		VLAVNAAK
		VLVELAELQDR
137	V4TWG9	T-complex protein 1 subunit delta/CICLE_v10007963mg	8	K09496	T-complex protein 1 subunit delta	GeLC-MS/MS and LC-MS/MS	Y
		FLIAGGGAPEIELSR
		GSNQLVLDEAER
		LGGTVDDTELVK
		MEVLQPAAK
		MLVELSK
		SFAEALEVIPYTLAENAGLNPLAIVTELR
		TLNCLPIANIDHFR
		VVSQYSTLLAPLAVDSVLSVVDPSKPDLVDLR
138	V4TXU9	Thiamine thiazole synthase, chloroplastic/THI1	5	K03146	thiamine thiazole synthase	LC-MS/MS	N
		ALDMNSAEDAIVR
		EVVPGMIVTGMEVAEIDGAPR
		HAALFTSTIMSK
		LFNAVAAEDLIVK
		VVVSSCGHDGPFGATGVK
139	V4T9Y7	Thioredoxin/CICLE_v10002859mg	7	K03671	thioredoxin 1	GeLC-MS/MS and LC-MS/MS	Y
		HATVENATTANA
		KDELQLAVEK
		KLPAVIFLK
		LMSPILSELAK
		LPAVIFLK
		VDVDELK
		WNEQLQK
140	C3VIC2	Translation elongation factor	27	not found		GeLC-MS/MS and LC-MS/MS	Y
		ADISDEEQKER
		AEAAEEEEAPKPKPK
		AEEGAVAALKR
		AEYAGVEVK
		ALVLHVGQENK
		FLGDFK
		FVMDECYDMELYDWK
		FVMDECYDMELYDWKK
		GLIAAEYAGVEVK
		GLWLFR
		KADISDEEQKER
		KVPVLETPDGPVFESNAIAR
		LAENFEMGVTNK
		LGYMQYIPLAEEGAVAALKR
		MILDDWKR
		MLIIGNEPPYK
		NPLDLLPPSK
		QAESVPAVQSAK
		SPEFLK
		TFTSEFPHVER
		VNQMIEDHEPFEG
		VNQMIEDHEPFEGEALLDAK
		VPVLETPDGPVFESNAIAR
		VSGFLQR
		WLYPR
		YFWTVANQPK
		YNDENTVSFVTLNK
141	V4SGV7	Triosephosphate isomerase/CICLE_v10029115mg	26	K01803	triosephosphate isomerase (TIM)	GeLC-MS/MS and LC-MS/MS	Y
		ALLNESNDFVGDK
		ALLNESNDFVGDKVAYALSRGLK
		CNGTSEEVKK
		DNVSAEVAASTR
		EAEVPSEDVVEVVVSPPFVFLPLVK
		EFIDIIK
		ELAAQPDVDGFLVG
		ELAAQPDVDGFLVGGASLKPEFIDIIK
		ESGSTVAVVAEQTK
		FFVGGNWK
		GASLKPEFIDIIK
		IIYGGSVNGANCK
		ISNWDNVVLAYEPVWAIGTGK
		IVSTLNEAEVPSEDVVEVVVSPPFVFLPLVK
		PEFIDIIK
		RALLNESNDFVGDKVAYALSRGLK
		SDFHVAAQNCWVR
		TGKVATPAQAQEVHAELRK
		TPAQAQEVHAELR
		TPAQAQEVHAELRK
		VATPAQAQEVHAELR
		VATPAQAQEVHAELRK
		VAYALSRGLK
		VFLPLVK
		VIACVGETLEQR
		WLKDNVSAEVAASTR
142	V4UGQ0	Ubiquitin carboxyl-terminal hydrolase/CICLE_v10007478mg	3	K11836	ubiquitin carboxyl-terminal hydrolase 5/13	LC-MS/MS	Y
		QQDALEFFLHFVDQVER
		TGNPVYLHIK
		VHSGKPEVDPTK
143	V4S6Y4	Ubiquitin carboxyl-terminal hydrolase/CICLE_v10010943mg	13	K11838	ubiquitin carboxyl-terminal hydrolase 7	LC-MS/MS	Y
		AEEIPEEEK
		AEEIPEEEKNLGPNDR
		FEYDFMR
		IENINDQYWTLR
		IFAPNEK
		LLEVFYHK
		LQYNDTSVATK
		LSQIEDGDIICFQK
		QHSYDEVVER
		SPPLESEQECRYPDVPSFLEYVHNR
		VELSHPNAELR
		YLSPDADR
		YPDVPSFLEYVHNR
144	V4SLI7	Ubiquitin carboxyl-terminal hydrolase/CICLE_v10025482mg	3	K11843	ubiquitin carboxyl-terminal hydrolase 14	LC-MS/MS	Y
		ALFGIDIVSR
		KLDAPR
		SVNASEIPDTVK
145	V4SUT4	UDP-glucose 6-dehydrogenase/CICLE_v10011622mg	9	K00012	UDPglucose 6-dehydrogenase	LC-MS/MS	Y
		DAHGVCILTEWDEFK
		ETPAIDVCK
		FLNASVGFGGSCFQK
		HVSEADIVFVSVNTPTK
		ILTTNLWSAELSK
		IYDNMQKPAFVFDGR
		LAANAFLAQR
		LSIYDPQVTEDQIQR
		VVASMFNTVSNKK
146	V4SS50	Uncharacterized protein/CICLE_v10025729mg	3	K11517	(S)-2-hydroxy-acid oxidase	GeLC-MS/MS	N
		DITATLVQR
		ILVDVSR
		LANPEGEVATAR
147	V4SJ14	Uncharacterized protein/CICLE_v10029087mg	21	K06630	14-3-3 protein epsilon	GeLC-MS/MS and LC-MS/MS	Y
		AQDIANAELAPTHPIR
		DSTLIMQLLR
		EENVYMAK
		GNQDHVSVIK
		GNQDHVSVIKEYR
		IVSSIEQK
		IVSSIEQKEESR
		KVAAENTLNAYK
		LAEQAER
		LAEQAERYEEMVQYMEK
		LSVAYK
		LVPAAAAADSK
		NLLSVAYK
		QAFDEAISELDTLGEDSYK
		QAFDEAISELDTLGEDSYKDSTLIMQLLR
		SAQDIANAELAPTHPIR
		VAAENTLNAYK
		VFYLK
		VVASASTGEELTVEER
		YEEMVQYMEK
		YLAEFK
148	V4SY90	Uncharacterized protein/CICLE_v10019562mg	2	K00294	1-pyrroline-5-carboxylate dehydrogenase	LC-MS/MS	N
		GAGIGTPEAIK
		LLHYCGLPVEDVDFINSDGK
149	V4SV61	Uncharacterized protein/CICLE_v10011402mg	36	K15633	2,3-bisphosphoglycerate-independent phosphoglycerate mutase	GeLC-MS/MS and LC-MS/MS	N
		AADEAVK
		AHGSAVGLPTEDDMGNSEVGHNALGAGR
		ALEIAER
		ALEYEDFDKFDR
		AVGPIVDGDAVVTFNFR
		DGNIQVLTSHTLKPVPIAIGGPGLPDNVK
		DLAELR
		DVLDGSSVGFVETIEK
		DVLDGSSVGFVETIEKDLAELR
		EQPNANDQYLPPFVIVDENGK
		FGHVTFFWNGNR
		GKGVDAQIASGGGR
		GVDAQIASGGGR
		GWDAQVLGEAPHK
		IFAQGAK
		IIIDAIEK
		IYQDEGFNYIKPSFETGTLHLIGLLSDGGVHSR
		KALEYEDFDKFDR
		LDQLQLLLK
		LHILTDGR
		LKEHPQLSR
		LPSHYLVSPPEIDR
		LREQPNANDQYLPPFVIVDENGK
		LVDLALASGK
		MYVTMDRYENDWDVVKR
		RGWDAQVLGEAPHK
		SAVEAVK
		SGEPLLK
		SGYFDSNLEEYVEIPSDSGITFNVQPK
		TFACSETVK
		TSGEYLVHNGVR
		VGGIYLVTADHGNAEDMVK
		VGGIYLVTADHGNAEDMVKR
		VNLPNSDMVGHTGDIEATVVACK
		YAGMLQYDGELK
		YAGMLQYDGELKLPSHYLVSPPEIDR
150	V4U1X7	Uncharacterized protein/CICLE_v10005907mg	11	K02734	20S proteasome subunit beta 4	GeLC-MS/MS and LC-MS/MS	Y
		CILEIR
		ESVKDTPVSSA
		GELATALR
		GELATALRK
		LIAASGEPGDR
		LIAASGEPGDRVQFTEFIQK
		LVVAPPNFVIK
		NGIPLTTAAAANFTR
		NVSLYQFR
		SNEDKIMVLDSHK
		VQFTEFIQK
151	V4WEN2	Uncharacterized protein/CICLE_v10007885mg	2	K06692	26S proteasome non-ATPase regulatory subunit 5	LC-MS/MS	Y
		LTPSGLFLSVLQQAAEIR
		VLSLIVK
152	V4UCE2	Uncharacterized protein/CICLE_v10014210mg	22	K03028	26S proteasome regulatory subunit N1	GeLC-MS/MS and LC-MS/MS	Y
		AVPLALGLLCISNPK
		DANLLFCVR
		DIEVMEPK
		HNAEPEAVDLLMEVEDLDLLVEHVDATNFKR
		KKQFCYILAR
		LLGSEGDIGSWGHEYVR
		LSEGYLTLAR
		LSTILNDAK
		MLLTVDENLKPLSVPVR
		NLAGEIAQEYAK
		NLAGEIAQEYAKR
		QESVEATAEVSK
		QIFTSCDDLLR
		QNLAATFVNAFVNAGFGQDK
		SESELGEPLTR
		SLEHLLQYGEQNIR
		SPEDIYK
		TCLYLTSAAK
		VGQAVDVVGQAGRPK
		VNVMDTLSR
		VQDPDPGLQK
		YIPLSPILEGFVILK
153	V4TED8	Uncharacterized protein/CICLE_v10001908mg	3	K03030	26S proteasome regulatory subunit N11	GeLC-MS/MS and LC-MS/MS	Y
		AVAVVVDPIQSVK
		LAIANVGR
		VVIDAFR
154	V4SX99	Uncharacterized protein/CICLE_v10021697mg	13	K03031	26S proteasome regulatory subunit N12	GeLC-MS/MS and LC-MS/MS	Y
		AVLLSVK
		AYDYLSIK
		DFFQLKPYYTDAGK
		DGFVFFQK
		EIPSLQLINQTLSYAR
		ELTLAR
		HAVELEQSFMEGAYNR
		IAEFHTELELLSSTALENPCIK
		LTEVSQQFDR
		SLPPLFEDTPNAIR
		TVRDEIAGCSEK
		VEDQDAFER
		VLLTGFR
155	V4S5Q3	Uncharacterized protein/CICLE_v10004239mg	9	K03032	26S proteasome regulatory subunit N2		Y
		AAESNDEAANVDPR
		AIDEYASIK
		EVIYAER
		FSATAGLGVIHR
		IVSLLSESYNPHVR
		LEAIVER
		MGAILASGILDAGGR
		QLAALLVSK
		SDLLILK
156	V4RNA5	Uncharacterized protein/CICLE_v10028313mg	17	K03033	26S proteasome regulatory subunit N3	GeLC-MS/MS and LC-MS/MS	Y
		ACSSASIAR
		ALRPYFELTNAVR
		ERQQQEQELAK
		ESLLQAAR
		FEAHSNQQFCR
		FSSTFSSDR
		HDELGQETLLNLLLR
		HIAEEDDDEF
		IGDLELFK
		KAPVAALGFR
		LDSANPVADAESIVSK
		LLLGEIPER
		LRLDSANPVADAESIVSK
		NYLHYNLYDQAEK
		TIQLEYTDAK
		TNNLIVR
		YLFYLGK
157	V4SQG3	Uncharacterized protein/CICLE_v10025611mg	11	K03035	26S proteasome regulatory subunit N5	GeLC-MS/MS and LC-MS/MS	Y
		AIYEIPYIK
		EGDNVVEEAPADIPSLLELKR
		GNLEAQVDQLLNTEK
		HLSDMVVSK
		IAFILEQVR
		IIEHNILVVSK
		IYVEIER
		LLDLVEK
		NLSEIPNFR
		TLNEQIVNLSK
		VFDADPSK
158	V4UV09	Uncharacterized protein/CICLE_v10008409mg	15	K03036	26S proteasome regulatory subunit N6	GeLC-MS/MS and LC-MS/MS	Y
		AGLQYVGPELDAMK
		AQLEEDPIVHR
		EASNPSDAISMLYR
		ELAITELSDLLR
		EYTEALTLLTSLVK
		GIIDAVAK
		HLSSLYDTLLEQNLCR
		IPGTSELQIALCK
		LAALLMESR
		LFETALR
		LIEPYSR
		VEIAHIAELIELPIDHVEK
		VLDDPSSSSEALR
		VVDSLFVR
		YMLLCK
159	V4TTR8	Uncharacterized protein/CICLE_v10020559mg	8	K03037	26S proteasome regulatory subunit N7	GeLC-MS/MS and LC-MS/MS	Y
		ALEQLK
		IADAEENLGESEVR
		QGDFLLNR
		SLFEEGGDWER
		SLFYIQIGDKEK
		TKIEDELKK
		VVDAPEILTVIGK
		VYEGLYCMSTR
160	V4SZ73	Uncharacterized protein/CICLE_v10012194mg	7	K03038	26S proteasome regulatory subunit N8	LC-MS/MS	Y
		AYYDVEEVKENATQK
		DVKDTTISTLANEVTGK
		EHVVGWYSTGPK
		ELGIPTK
		TEDAKPTAVPTASSS
		VFVHVPSEIAAHEVEEIGVEHLLR
		VIVHPLVLLSIVDNYNR
161	V4SYK6	Uncharacterized protein/CICLE_v10001468mg	9	K03039	26S proteasome regulatory subunit N9	GeLC-MS/MS and LC-MS/MS	Y
		AQPALVENEK
		AQPALVENEKK
		KEEPILYIK
		LDSWLGK
		QAAISYLEGVIEK
		TIPLSIIAER
		VHTALLSIEAETPDLVAS
		VLGIPQIK
		YQELCR
162	V4SUP3	Uncharacterized protein/CICLE_v10025681mg	13	K03061	26S proteasome regulatory subunit T1	GeLC-MS/MS and LC-MS/MS	Y
		FDDGVGGDNEVQR
		FELLSR
		FVVGLGDK
		FVVGLGDKVSPTDIEEGMR
		GVLCYGPPGTGK
		KVEFGLPDLESR
		LCPNSTGADIR
		LGIDPPK
		NSTGADIR
		RVIGSELVQK
		TDACFIR
		TMLEIVNQLDGFDAR
		VIGSELVQK
163	V4U412	Uncharacterized protein/CICLE_v10020143mg	13	K03062	26S proteasome regulatory subunit T2	GeLC-MS/MS and LC-MS/MS	Y
		AVANSTSATFLR
		EAVELPLTHPELYEDIGIKPPK
		GVILYGEPGTGK
		IEFPLPDIK
		IESLDPALLRPGR
		IKDYLLMEEEFVTNQER
		LKPQEEKAEEDR
		LPTVTPLSK
		TMLELLNQLDGFDSR
		VADDLSPSIVFIDEIDAVGTK
		VADDLSPSIVFIDEIDAVGTKR
		VILATNR
		YLGDGPK
164	V4T1Q6	Uncharacterized protein/CICLE_v10003767mg	5	K03063	26S proteasome regulatory subunit T3	LC-MS/MS	Y
		FDAQTGADR
		FDAQTGADREVQR
		GVLLYGPPGTGK
		VVGSEFVQK
		YVILPK
165	V4T541	Uncharacterized protein/CICLE_v10001384mg	15	K03064	26S proteasome regulatory subunit T4	GeLC-MS/MS and LC-MS/MS	Y
		AIASNIDANFLK
		DHQPCIIFMDEIDAIGGR
		ESIELPLMNPELFLR
		FSEGTSADR
		FSEGTSADREIQR
		GVLLYGPPGTGK
		HGEIDYEAVVK
		KIEIPLPNEQSR
		LAEGFNGADLR
		NVCTEAGMSAIR
		SLQSVGQIIGEVLRPLDNER
		TEDDLK
		VVLDMTTLTIMR
		VVSSAIIDK
		VVSSAIIDKYIGESAR
166	V4T5I3	Uncharacterized protein/CICLE_v10001272mg	12	K03065	26S proteasome regulatory subunit T5	LC-MS/MS	Y
		ACAAQTNATFLK
		ADILDPALMR
		AMEVDEKPTEDYNDIGGLEK
		DAFQLAK
		DSYLILDTLPSEYDSR
		GVLLYGPPGTGK
		LLDNEIR
		QIQELIEAIVLPMTHK
		RFDSEVSGDREVQR
		STDDFNGAQLK
		TMLELLNQLDGFSSDDRIK
		TNLELDSYKEK
167	V4UJ42	Uncharacterized protein/CICLE_v10008422mg	5	K03066	26S proteasome regulatory subunit T6	LC-MS/MS	Y
		ELFVMAR
		GVLLYGPPGTGK
		IDILDQALLRPGR
		IELPIK
		MESGSGNGDSEVQR
168	V4SZX7	Uncharacterized protein/CICLE_v10002035mg	1	K00991	2-C-methyl-D-erythritol 4-phosphate cytidylyltransferase	LC-MS/MS	N
		VTTPDDLLIAER
169	V4UPE4	Uncharacterized protein/CICLE_v10008327mg	2	K05605	3-hydroxyisobutyryl-CoA hydrolase	LC-MS/MS	N
		AVLVDKDQNPK
		YSSDPEGEAPLK
170	V4VTY7	Uncharacterized protein/CICLE_v10024548mg	2	K00059	3-oxoacyl-[acyl-carrier protein] reductase	LC-MS/MS	N
		ADVSDPAQVK
		VIEECPHNR
171	V4TVP7	Uncharacterized protein/CICLE_v10020189mg	21	K03152	4-methyl-5(b-hydroxyethyl)-thiazole monophosphate biosynthesis	GeLC-MS/MS and LC-MS/MS	N
		ADEVSGPLVMR
		AKANVVVASVEDKLEILASR
		ANVVVASVEDKLEILASR
		ATAFPAMCNK
		EKADEVSGPLVMR
		ESEVLESIVK
		ESNRPYGAIC
		ESNRPYGAICASPALVLEPHGLLK
		GPGTSMEFALAIVEK
		GPGTTMEFVVALVEQLYGK
		IMLFTR
		LEILASR
		LSDQSEIENR
		LSYDLIVLPGGLG
		LSYDLIVLPGGLGGAQAFAK
		LVADVLIDEAAK
		MVLISVR
		SGADVAVASVETQLR
		VLISVR
		VVADALVSDCR
		VVVDGNLITSR
172	V4VU32	Uncharacterized protein/CICLE_v10018965mg	59	K00549	5-methyltetrahydropteroyltriglutamate--homocysteine methyltransferase	GeLC-MS/MS and LC-MS/MS	N
		AAGASWIQFDEPLLVMDLDSHK
[truncated: 5,031 more rows]
